# Supplementary material for: Evidence-based nursing practice and improving pediatric patient care outcomes in the prevention of infection transmission: Emergency department findings
Source: PLoS One. 2024 Jun 21;19(6):e0305001. doi: 10.1371/journal.pone.0305001 (PMC11192320; doi:10.1371/journal.pone.0305001)
Supplement: S1 Dataset — (XLSX) [file pone.0305001.s001.xlsx]

## Sheet: Sheet1
Your Age is	Your Gender is	Educational degree	Professional experience	Professional title	Receive training	nQ1	nQ2	nQ3	nQ4	nQ5	nQ6	nQ7	nQ8	nQ9	nQ10	nQ11	nQ12	nQ13	nQ14
More than 30yr	Male	Diploma	Less than 2 years	Charge nurse	NO	3	2	2	3	3	1	3	3	2	2	1	3	2	3
More than 30yr	Female	BcS	2-5 years	Staff Nurse	NO	3	2	2	3	3	1	3	3	1	2	1	3	2	3
More than 30yr	Male	Diploma	MORE THAN 5YRS	Charge nurse	YSE	2	1	1	1	3	3	3	2	3	2	1	3	3	3
More than 30yr	Male	BcS	Less than 2 years	Staff Nurse	NO	1	2	2	2	2	3	1	3	2	2	1	3	3	3
More than 30yr	Male	Diploma	2-5 years	Charge nurse	NO	2	3	3	3	3	3	3	3	2	2	1	3	3	3
More than 30yr	Male	BcS	MORE THAN 5YRS	Staff Nurse	YSE	2	3	3	3	3	3	3	3	2	2	1	3	3	3
More than 30yr	Male	Diploma	Less than 2 years	Charge nurse	NO	2	2	1	2	2	2	3	3	2	2	2	2	2	2
More than 30yr	Female	BcS	2-5 years	Staff Nurse	NO	3	2	2	2	3	1	3	3	1	2	1	3	3	3
More than 30yr	Male	Diploma	MORE THAN 5YRS	Charge nurse	YSE	3	2	1	2	3	2	3	3	2	2	2	3	3	3
More than 30yr	Male	BcS	Less than 2 years	Staff Nurse	NO	1	2	2	2	3	3	3	3	2	3	1	3	3	3
More than 30yr	Female	Diploma	2-5 years	Charge nurse	NO	1	3	3	3	3	1	3	1	1	1	1	1	3	1
More than 30yr	Female	BcS	MORE THAN 5YRS	Staff Nurse	YSE	1	2	2	2	3	2	3	1	2	2	2	3	3	3
More than 30yr	Female	Diploma	Less than 2 years	Charge nurse	NO	3	3	1	3	3	3	3	3	2	2	1	3	3	3
More than 20yr	Male	BcS	2-5 years	Staff Nurse	NO	3	3	3	3	3	3	3	3	2	2	1	3	3	3
More than 20yr	Female	Diploma	MORE THAN 5YRS	Charge nurse	YSE	1	1	1	1	1	1	3	1	1	1	1	1	1	1
More than 20yr	Female	BcS	Less than 2 years	Staff Nurse	NO	1	2	1	2	2	2	3	3	2	2	2	3	3	3
less than 25yr	Female	Diploma	2-5 years	Charge nurse	NO	1	2	1	2	3	1	3	3	1	1	1	1	3	1
less than 25yr	Male	BcS	MORE THAN 5YRS	Staff Nurse	YSE	1	2	1	2	3	2	3	3	2	2	2	2	3	2
less than 25yr	Female	Diploma	Less than 2 years	Charge nurse	NO	3	2	2	2	3	1	3	3	1	1	1	1	3	1
less than 25yr	Female	BcS	2-5 years	Staff Nurse	NO	3	1	1	1	3	2	3	3	2	2	2	3	2	3
less than 25yr	Female	Diploma	MORE THAN 5YRS	Charge nurse	YSE	3	3	3	3	3	3	3	3	2	2	1	3	3	3
less than 25yr	Female	BcS	Less than 2 years	Staff Nurse	NO	3	3	3	3	3	3	3	3	2	2	1	3	3	3
More than 30yr	Male	Diploma	2-5 years	Charge nurse	NO	3	1	1	1	1	2	3	3	2	2	2	2	2	2
More than 30yr	Female	BcS	MORE THAN 5YRS	Staff Nurse	YSE	3	2	2	2	2	3	3	3	2	3	3	3	3	3
More than 30yr	Female	Diploma	Less than 2 years	Charge nurse	NO	2	2	2	2	2	2	2	2	2	2	2	2	2	2
More than 30yr	Female	BcS	2-5 years	Staff Nurse	NO	1	1	1	1	1	1	1	1	1	1	1	1	1	1
More than 30yr	Male	Diploma	MORE THAN 5YRS	Charge nurse	YSE	1	1	1	1	1	1	3	1	1	1	1	1	1	1
More than 30yr	Male	BcS	Less than 2 years	Staff Nurse	NO	1	1	1	1	3	1	3	3	1	1	1	1	1	1
More than 30yr	Female	Diploma	2-5 years	Charge nurse	NO	2	3	3	3	3	2	3	3	2	2	2	3	2	3
More than 30yr	Male	BcS	MORE THAN 5YRS	Staff Nurse	YSE	2	1	1	1	3	2	3	3	2	2	2	3	2	3
More than 30yr	Female	Diploma	Less than 2 years	Charge nurse	NO	2	1	1	1	3	1	3	3	1	1	1	3	1	3
Less than 20yr	Female	Diploma	2-5 years	Staff Nurse	NO	2	2	2	2	3	2	3	3	2	2	2	3	2	3
More than 30yr	Female	Diploma	MORE THAN 5YRS	Charge nurse	YSE	2	2	2	2	3	1	3	3	1	1	1	3	1	3
More than 30yr	Female	Diploma	Less than 2 years	Staff Nurse	NO	2	2	2	2	2	2	3	3	2	2	2	3	2	3
More than 30yr	Male	Diploma	2-5 years	Charge nurse	NO	2	1	1	1	1	1	3	3	1	1	1	3	1	3
More than 30yr	Male	Diploma	MORE THAN 5YRS	Staff Nurse	YSE	2	1	1	1	1	3	2	2	2	2	3	3	3	3
More than 30yr	Male	Diploma	Less than 2 years	Charge nurse	NO	2	1	1	1	1	3	2	2	2	2	1	3	3	3
More than 30yr	Male	BcS	2-5 years	Staff Nurse	NO	2	2	2	2	2	2	3	2	2	2	1	2	2	2
More than 30yr	Male	Diploma	MORE THAN 5YRS	Charge nurse	YSE	2	2	2	2	2	2	3	2	2	2	2	2	2	2
More than 30yr	Male	BcS	Less than 2 years	Staff Nurse	NO	1	1	1	1	1	2	3	1	2	2	2	2	2	2
More than 30yr	Male	Diploma	2-5 years	Charge nurse	NO	3	3	3	3	3	3	3	3	3	3	1	3	3	3
More than 30yr	Male	BcS	MORE THAN 5YRS	Staff Nurse	YSE	2	2	2	2	2	2	3	2	2	2	2	2	2	2
More than 30yr	Male	Diploma	Less than 2 years	Charge nurse	NO	1	1	1	1	1	1	3	1	1	1	1	1	1	1
More than 30yr	Male	Diploma	2-5 years	Staff Nurse	NO	1	1	1	1	1	3	3	1	3	2	1	3	3	3
More than 30yr	Male	Diploma	MORE THAN 5YRS	Charge nurse	YSE	1	1	1	1	1	3	1	1	3	2	3	3	3	3
More than 30yr	Female	Diploma	Less than 2 years	Staff Nurse	NO	1	1	1	1	1	2	3	1	2	2	2	2	2	2
More than 20yr	Female	Diploma	2-5 years	Charge nurse	NO	2	2	2	2	2	2	3	3	2	2	1	2	2	2
More than 30yr	Female	Diploma	MORE THAN 5YRS	Staff Nurse	YSE	1	2	1	2	2	3	3	3	2	2	3	3	3	3
More than 30yr	Male	Diploma	Less than 2 years	Charge nurse	NO	1	2	1	2	2	3	3	3	2	2	3	3	3	3
More than 30yr	Male	BcS	2-5 years	Staff Nurse	NO	2	2	2	2	2	3	2	3	2	3	1	3	3	3
More than 30yr	Male	Diploma	MORE THAN 5YRS	Charge nurse	YSE	2	3	3	3	3	3	2	3	2	3	3	3	3	3
More than 30yr	Male	BcS	Less than 2 years	Staff Nurse	NO	2	2	2	2	2	2	2	2	2	2	1	2	2	2
More than 30yr	Male	Diploma	2-5 years	Charge nurse	NO	2	2	2	2	2	3	2	2	3	3	1	3	3	3
More than 30yr	Male	BcS	MORE THAN 5YRS	Staff Nurse	YSE	3	3	3	3	3	3	3	3	3	3	1	3	3	3
More than 30yr	Male	Diploma	Less than 2 years	Charge nurse	NO	3	3	3	3	3	2	3	3	2	2	2	2	2	2
More than 30yr	Male	Diploma	2-5 years	Staff Nurse	NO	3	3	3	3	3	3	3	3	3	2	3	3	3	3
More than 30yr	Male	Diploma	MORE THAN 5YRS	Charge nurse	YSE	3	3	3	3	3	3	3	3	3	2	1	3	3	3
More than 30yr	Male	Diploma	Less than 2 years	Staff Nurse	NO	1	2	1	2	2	3	1	3	3	2	3	3	3	3
More than 30yr	Female	Diploma	2-5 years	Charge nurse	NO	1	2	1	2	2	3	1	3	3	2	1	3	3	3
More than 30yr	Female	Diploma	MORE THAN 5YRS	Staff Nurse	YSE	1	2	1	2	2	3	1	3	3	2	1	3	3	3
More than 30yr	Male	Diploma	Less than 2 years	Charge nurse	NO	2	2	2	2	2	3	2	3	3	2	3	3	3	3
25-30yr	Female	BcS	2-5 years	Staff Nurse	NO	2	2	2	2	2	3	2	3	3	2	3	3	3	3
25-30yr	Male	Diploma	MORE THAN 5YRS	Charge nurse	YSE	2	1	1	1	1	3	2	2	3	2	3	3	3	3
25-30yr	Male	BcS	Less than 2 years	Staff Nurse	NO	2	2	2	2	2	2	2	2	2	2	2	2	2	2
25-30yr	Male	Diploma	2-5 years	Charge nurse	NO	3	3	3	3	3	2	3	3	2	2	2	2	2	2
25-30yr	Male	BcS	MORE THAN 5YRS	Staff Nurse	YSE	1	2	2	3	2	2	1	3	2	2	2	2	2	2
25-30yr	Male	Diploma	Less than 2 years	Charge nurse	NO	2	2	2	3	2	3	2	3	3	2	3	3	3	3
25-30yr	Female	Diploma	2-5 years	Staff Nurse	NO	3	2	2	3	2	3	3	3	3	2	3	3	3	3
25-30yr	Female	Diploma	MORE THAN 5YRS	Charge nurse	YSE	2	2	2	3	2	3	2	3	3	2	3	3	3	3
less than 25yr	Female	Diploma	Less than 2 years	Staff Nurse	NO	2	2	2	3	2	3	2	3	3	2	3	3	3	3
less than 25yr	Female	Diploma	2-5 years	Charge nurse	NO	2	2	2	3	2	3	2	2	3	2	3	3	3	3
less than 25yr	Male	Diploma	MORE THAN 5YRS	Staff Nurse	YSE	1	2	2	3	2	3	1	1	3	3	3	3	3	3
less than 25yr	Male	Diploma	Less than 2 years	Charge nurse	NO	1	2	2	2	2	3	1	1	3	2	3	3	3	3
less than 25yr	Male	BcS	2-5 years	Staff Nurse	NO	1	2	2	3	2	3	1	1	3	2	3	3	3	3
less than 25yr	Female	Diploma	MORE THAN 5YRS	Charge nurse	YSE	2	2	2	3	2	3	2	2	3	2	3	3	3	3
less than 25yr	Male	BcS	Less than 2 years	Staff Nurse	NO	1	2	2	2	2	3	1	1	3	2	3	3	3	3
25-30yr	Male	Diploma	2-5 years	Charge nurse	NO	1	1	1	1	1	3	1	1	3	2	3	3	3	3
25-30yr	Male	BcS	MORE THAN 5YRS	Staff Nurse	YSE	2	2	2	2	2	2	2	2	2	2	2	2	2	2
25-30yr	Male	Diploma	Less than 2 years	Charge nurse	NO	1	2	2	2	3	3	1	1	3	3	3	3	3	3
25-30yr	Male	Diploma	2-5 years	Staff Nurse	NO	2	2	2	2	3	3	2	2	3	3	3	3	3	3
25-30yr	Male	Diploma	MORE THAN 5YRS	Staff Nurse	YSE	2	2	2	2	3	3	2	2	3	3	3	3	3	3
25-30yr	Male	Diploma	Less than 2 years	Staff Nurse	NO	2	2	2	2	3	3	2	2	3	3	3	3	3	3
25-30yr	Male	Diploma	2-5 years	Staff Nurse	NO	1	1	1	1	3	1	1	1	1	1	1	1	1	1
25-30yr	Male	Diploma	MORE THAN 5YRS	Staff Nurse	YSE	2	2	2	2	2	2	2	2	2	2	2	2	2	2
25-30yr	Male	Diploma	Less than 2 years	Staff Nurse	NO	2	2	2	2	2	3	2	2	3	3	3	3	3	3
25-30yr	Male	BcS	2-5 years	Staff Nurse	NO	2	2	2	2	2	3	2	2	3	3	3	3	3	3
More than 30yr	Female	Diploma	MORE THAN 5YRS	Staff Nurse	YSE	2	2	2	2	3	3	2	2	3	3	3	3	3	3
More than 30yr	Male	BcS	Less than 2 years	Charge nurse	NO	2	2	2	2	3	3	2	2	3	3	3	3	3	3
25-30yr	Male	Diploma	2-5 years	Staff Nurse	NO	3	2	2	2	3	3	3	3	3	3	3	3	3	3
25-30yr	Female	BcS	MORE THAN 5YRS	Staff Nurse	YSE	3	2	2	2	2	3	3	3	3	3	3	3	3	3
25-30yr	Female	Diploma	Less than 2 years	Staff Nurse	YSE	3	2	2	2	2	3	3	3	3	3	3	3	3	3
25-30yr	Male	Diploma	2-5 years	Staff Nurse	YSE	3	2	2	2	2	3	3	3	3	3	3	3	3	3
25-30yr	Male	Diploma	Less than 2 years	Staff Nurse	YSE	3	2	1	2	3	3	3	3	3	3	3	3	3	3
25-30yr	Male	Diploma	2-5 years	Staff Nurse	YSE	1	2	1	2	3	3	1	1	3	3	3	3	3	3
25-30yr	Female	Diploma	Less than 2 years	Staff Nurse	YSE	1	2	1	2	3	3	1	1	3	3	3	3	3	3
25-30yr	Female	Diploma	2-5 years	Staff Nurse	YSE	1	2	1	2	2	3	1	3	3	3	3	3	3	3
less than 25yr	Male	Diploma	2-5 years	Charge nurse	YSE	1	2	1	2	2	3	1	3	3	3	3	3	3	3
less than 25yr	Female	BcS	Less than 2 years	Staff Nurse	YSE	1	2	1	2	3	2	1	3	2	2	2	2	2	2
less than 25yr	Male	Diploma	2-5 years	Staff Nurse	YSE	1	2	1	2	3	3	1	3	3	3	3	3	3	3
25-30yr	Male	BcS	Less than 2 years	Staff Nurse	YSE	2	2	2	2	3	3	2	3	3	3	3	3	3	3
25-30yr	Male	Diploma	2-5 years	Staff Nurse	YSE	3	2	2	2	3	3	3	3	3	3	3	3	3	3
25-30yr	Male	BcS	MORE THAN 5YRS	Staff Nurse	YSE	2	2	2	2	2	3	2	3	3	3	3	3	3	3
25-30yr	Male	Diploma	Less than 2 years	Staff Nurse	YSE	2	2	2	2	2	1	2	2	1	1	1	1	1	1
25-30yr	Female	Diploma	2-5 years	Staff Nurse	YSE	2	2	2	2	2	2	2	2	2	2	2	2	2	2
25-30yr	Female	Diploma	MORE THAN 5YRS	Staff Nurse	YSE	2	2	2	2	2	3	2	2	3	3	3	3	3	3
25-30yr	Female	Diploma	Less than 2 years	Charge nurse	YSE	3	2	2	2	3	3	3	3	3	3	3	3	3	3
More than 30yr	Male	Diploma	2-5 years	Staff Nurse	YSE	2	2	2	3	3	3	2	2	3	3	3	3	3	3
More than 30yr	Male	Diploma	Less than 2 years	Staff Nurse	YSE	2	2	2	3	3	3	2	2	3	3	3	3	3	3
More than 30yr	Female	Diploma	2-5 years	Staff Nurse	YSE	3	2	2	3	3	3	3	3	3	3	3	3	3	3
More than 30yr	Female	BcS	Less than 2 years	Staff Nurse	YSE	2	2	2	3	3	3	2	2	3	3	3	3	3	3
More than 30yr	Male	Diploma	2-5 years	Staff Nurse	YSE	2	2	2	3	3	3	2	2	3	3	3	3	3	3
More than 30yr	Female	BcS	2-5 years	Staff Nurse	YSE	3	2	2	3	3	3	3	3	3	3	3	3	3	3
25-30yr	Male	Diploma	Less than 2 years	Staff Nurse	YSE	2	2	2	3	2	2	2	2	2	2	2	2	2	2
25-30yr	Male	BcS	2-5 years	Staff Nurse	YSE	2	2	2	3	2	3	2	2	3	3	3	3	3	3
25-30yr	Male	Diploma	Less than 2 years	Staff Nurse	YSE	2	2	2	3	2	3	2	2	3	3	3	3	3	3
25-30yr	Male	Diploma	2-5 years	Charge nurse	YSE	3	2	2	3	2	3	3	3	3	3	3	3	3	3
25-30yr	Male	Diploma	MORE THAN 5YRS	Staff Nurse	YSE	2	2	2	2	2	3	2	2	3	3	3	3	3	3
25-30yr	Female	Diploma	Less than 2 years	Staff Nurse	YSE	2	2	2	2	2	1	2	2	1	1	1	1	1	1
25-30yr	Female	Diploma	2-5 years	Staff Nurse	YSE	2	2	2	2	2	2	2	2	2	2	2	2	2	2
25-30yr	Female	Diploma	MORE THAN 5YRS	Staff Nurse	YSE	3	2	2	2	2	3	3	3	3	3	3	3	3	3
25-30yr	Male	Diploma	Less than 2 years	Staff Nurse	YSE	2	2	2	2	2	3	2	2	3	3	3	3	3	3
25-30yr	Male	BcS	2-5 years	Staff Nurse	YSE	1	1	1	1	1	3	1	1	3	3	3	3	3	3
25-30yr	Female	BcS	Less than 2 years	Staff Nurse	YSE	1	2	1	2	1	3	1	1	3	3	3	3	3	3
25-30yr	Female	BcS	2-5 years	Staff Nurse	YSE	3	1	2	1	1	3	3	3	3	3	3	3	3	3
25-30yr	Male	BcS	Less than 2 years	Charge nurse	YSE	1	2	1	3	3	3	1	1	3	3	3	3	3	3
More than 30yr	Female	BcS	2-5 years	Staff Nurse	YSE	2	1	2	1	2	3	2	2	3	3	3	3	3	3
More than 30yr	Male	BcS	2-5 years	Staff Nurse	YSE	1	1	1	1	2	3	1	1	3	3	3	3	3	3
25-30yr	Male	BcS	Less than 2 years	Staff Nurse	YSE	3	1	1	1	3	3	3	3	3	3	3	3	3	3
25-30yr	Male	BcS	2-5 years	Staff Nurse	YSE	1	1	1	1	1	3	1	1	3	3	3	3	3	3
25-30yr	Male	BcS	Less than 2 years	Staff Nurse	YSE	1	1	1	1	1	3	1	1	3	3	3	3	3	3
25-30yr	Male	BcS	2-5 years	Staff Nurse	YSE	3	3	3	3	3	3	3	3	3	3	3	3	3	3
25-30yr	Male	BcS	MORE THAN 5YRS	Staff Nurse	YSE	3	3	3	3	3	3	3	3	3	3	3	3	3	3
More than 25-30yr	Male	BcS	Less than 2 years	Staff Nurse	YSE	3	3	3	3	3	2	3	3	2	2	2	2	2	2
More than 25-30yr	Female	BcS	2-5 years	Charge nurse	YSE	3	3	3	3	3	3	3	3	3	3	3	3	3	3
More than 25-30yr	Female	BcS	MORE THAN 5YRS	Staff Nurse	YSE	3	3	3	3	3	3	3	3	3	3	3	3	3	3
More than 25-30yr	Male	BcS	Less than 2 years	Staff Nurse	YSE	3	3	3	3	3	3	3	3	3	3	3	3	3	3
More than 25-30yr	Female	BcS	2-5 years	Staff Nurse	YSE	3	3	3	3	3	3	3	3	3	3	3	3	3	3
More than 25-30yr	Male	BcS	Less than 2 years	Staff Nurse	YSE	3	3	3	3	3	1	3	3	1	1	1	1	1	1
25-30yr	Male	BcS	2-5 years	Staff Nurse	YSE	3	3	3	3	3	2	3	3	2	2	2	2	2	2
25-30yr	Male	BcS	Less than 2 years	Staff Nurse	YSE	3	3	3	3	3	3	3	3	3	3	3	3	3	3
25-30yr	Male	BcS	2-5 years	Staff Nurse	YSE	3	3	3	3	3	3	3	3	3	3	3	3	3	3
less than 25yr	Male	BcS	2-5 years	Charge nurse	YSE	3	3	3	3	3	3	3	3	3	3	3	3	3	3
less than 25yr	Female	BcS	Less than 2 years	Charge nurse	YSE	3	3	3	3	3	3	3	3	3	3	3	3	3	3
less than 25yr	Female	BcS	2-5 years	Charge nurse	YSE	3	3	3	3	3	3	3	3	3	3	3	3	3	3
less than 25yr	Female	BcS	Less than 2 years	Charge nurse	YSE	3	3	3	3	3	3	3	3	3	3	3	3	3	3
less than 25yr	Male	BcS	2-5 years	Staff Nurse	NO	3	3	3	3	3	3	3	3	3	3	3	3	3	3
less than 25yr	Male	BcS	MORE THAN 5YRS	Staff Nurse	NO	3	3	3	3	3	3	3	3	3	3	3	3	3	3
25-30yr	Female	BcS	Less than 2 years	Staff Nurse	NO	3	3	3	3	3	3	3	3	3	3	3	3	3	3
25-30yr	Female	BcS	2-5 years	Staff Nurse	NO	3	3	3	3	3	3	3	3	3	3	3	3	3	3
25-30yr	Male	BcS	MORE THAN 5YRS	Staff Nurse	NO	3	3	3	3	3	3	3	3	3	3	3	3	3	3
less than 25yr	Female	BcS	Less than 2 years	Staff Nurse	YSE	3	3	3	3	3	3	3	3	3	3	3	3	3	3
less than 25yr	Male	BcS	2-5 years	Charge nurse	YSE	3	3	3	3	3	3	3	3	3	3	3	3	3	3
less than 25yr	Male	BcS	Less than 2 years	Charge nurse	YSE	3	3	3	3	3	2	3	3	2	2	2	2	2	2
less than 25yr	Male	BcS	2-5 years	Charge nurse	NO	3	3	3	3	3	3	3	3	3	3	3	3	3	3
less than 25yr	Male	BcS	Less than 2 years	Charge nurse	NO	3	3	3	3	3	3	3	3	3	3	3	3	3	3
less than 25yr	Male	BcS	2-5 years	Staff Nurse	NO	3	3	3	3	3	3	3	3	3	3	3	3	3	3
25-30yr	Female	BcS	2-5 years	Staff Nurse	NO	3	3	3	3	3	3	3	3	3	3	3	3	3	3
25-30yr	Female	Diploma	Less than 2 years	Staff Nurse	NO	1	1	1	1	1	1	1	1	1	1	1	1	1	1
25-30yr	Female	BcS	2-5 years	Staff Nurse	NO	1	1	1	1	1	2	1	1	2	2	2	2	2	2
25-30yr	Male	Diploma	Less than 2 years	Staff Nurse	NO	1	1	1	1	1	3	1	1	3	3	3	3	3	3
25-30yr	Male	Diploma	2-5 years	Staff Nurse	NO	1	1	1	1	1	3	1	1	3	3	3	3	3	3
More than 30yr	Female	Diploma	MORE THAN 5YRS	Charge nurse	NO	1	1	1	1	1	3	1	1	3	3	3	3	3	3
More than 30yr	Female	Diploma	Less than 2 years	Charge nurse	NO	2	1	1	1	1	3	2	2	3	3	3	3	3	3
More than 30yr	Male	Diploma	2-5 years	Charge nurse	NO	1	1	1	1	1	3	1	1	3	3	3	3	3	3
More than 30yr	Female	Diploma	MORE THAN 5YRS	Charge nurse	NO	1	1	1	1	1	3	1	1	3	3	3	3	3	3
More than 30yr	Male	Diploma	Less than 2 years	Charge nurse	NO	2	1	1	1	1	3	2	2	3	3	3	3	3	3
More than 30yr	Male	Diploma	2-5 years	Charge nurse	NO	1	1	1	1	1	3	1	1	3	3	3	3	3	3
More than 30yr	Male	BcS	Less than 2 years	Charge nurse	NO	2	1	1	1	1	3	2	2	3	3	3	3	3	3
More than 30yr	Male	Diploma	2-5 years	Charge nurse	NO	1	1	1	1	1	3	1	1	3	3	3	3	3	3
More than 30yr	Male	Diploma	Less than 2 years	Charge nurse	NO	1	1	1	1	1	3	1	1	3	3	3	3	3	3
More than 30yr	Female	Diploma	2-5 years	Staff Nurse	NO	1	1	1	1	1	3	1	1	3	3	3	3	3	3
More than 30yr	Female	Diploma	2-5 years	Staff Nurse	NO	2	2	2	2	2	3	2	2	3	3	3	3	3	3
More than 30yr	Female	Diploma	Less than 2 years	Staff Nurse	NO	2	2	2	2	2	3	2	2	3	3	3	3	3	3
25-30yr	Male	Diploma	2-5 years	Staff Nurse	NO	2	2	2	2	2	3	2	2	3	3	3	3	3	3
25-30yr	Male	Diploma	Less than 2 years	Staff Nurse	NO	2	2	2	2	2	3	2	2	3	3	3	3	3	3
25-30yr	Female	Diploma	2-5 years	Staff Nurse	NO	2	2	3	2	2	3	2	2	3	3	3	3	3	3
25-30yr	Female	BcS	MORE THAN 5YRS	Charge nurse	NO	3	2	2	2	2	3	3	3	3	3	3	3	3	3
less than 25yr	Male	Diploma	Less than 2 years	Charge nurse	NO	2	2	3	2	2	1	2	2	1	1	1	1	1	1
less than 25yr	Female	Diploma	2-5 years	Charge nurse	YSE	2	2	2	2	2	2	2	2	2	2	2	2	2	2
less than 25yr	Male	Diploma	MORE THAN 5YRS	Charge nurse	YSE	2	2	2	2	2	3	2	2	3	3	3	3	3	3
less than 25yr	Female	Diploma	Less than 2 years	Charge nurse	YSE	3	3	3	3	3	3	3	3	3	3	3	3	3	3
less than 25yr	Female	Diploma	2-5 years	Charge nurse	YSE	3	3	3	3	3	3	3	3	3	3	3	3	3	3
25-30yr	Female	Diploma	Less than 2 years	Charge nurse	YSE	3	3	3	3	3	3	3	3	3	3	3	3	3	3
less than 25yr	Female	Diploma	2-5 years	Charge nurse	YSE	3	3	3	3	3	3	3	3	3	3	3	3	3	3
less than 25yr	Female	Diploma	Less than 2 years	Charge nurse	NO	3	3	3	3	3	3	3	3	3	3	3	3	3	3
less than 25yr	Female	Diploma	Less than 2 years	Charge nurse	NO	3	2	2	3	3	2	3	3	2	2	2	2	2	2

## Sheet: Sheet2
nQ1	Numeric	8	2	N95	None	None	10	Right	Nominal	Input	Your Age is	Your Gender is	Educational degree	Professional experience	Professional title	Receive training
nQ9	String	500	0	Support N95 respirator	{1, completed}...	None	8	Left	Nominal	Input	1- less than 25	1- male	1- Diploma	1- less than 2 yr	1- Charge nurse	yes
nQ10	String	500	0	Monitor availability of N95 respirators/	{1, completed}...	None	8	Left	Nominal	Input	2- 25-30yr	2- female	2- BcS	2- 2-5 yr	2- Staff Nurse	no
nQ11	String	500	0	Develop guidance for staff monitoring for signs of illness (	{1, completed}...	None	8	Left	Nominal	Input	3- more than 30			3- more than 30yrs
nQ12	String	500	0	Develop a return-to-work post-illness policy for healthcare workers.	{1, completed}...	None	8	Left	Nominal	Input
nQ13	String	500	0	Provide staff education about COVID-19 infection control and update policies as required	{1, completed}...	None	8	Left	Nominal	Input
nQ14	String	500	0	Develop an emergency plan	{1, completed}...	None	8	Left	Nominal	Input
nQ15	String	500	0	hospital units to plan for staff access to medical care for themselves and their families.	{1, completed}...	None	8	Left	Nominal	Input
nQ16	String	500	0	Watch and alert medical supply members to supply shortages	{1, completed}...	None	8	Left	Nominal	Input
nQ17	String	500	0	Determine an emergency plan for at-risk staff	{1, completed}...	None	8	Left	Nominal	Input
nQ18	String	500	0	Prepare guidelines for conservative and re-use of N95 respirators	{1, completed}...	None	8	Left	Nominal	Input
nQ19	String	500	0	Develop a hospital pandemic safety plan	{1, completed}...	None	8	Left	Nominal	Input
nQ20	String	500	0	Evaluate the need for family support to enable staff to work	{1, completed}...	None	8	Left	Nominal	Input
nQ21	String	500	0	Provide information for family care plans that are designed to guide caregivers	{1, completed}...	None	8	Left	Nominal	Input

## Sheet: Sheet3
EN1	Numeric	8	2	Q43 - Safety / Infection Control of communicable disease epidemics.	{1.00, YES}...	None	10	Right	Nominal	Input
EN2	Numeric	8	2	Q43 - How to prepare emergency plan (plan B) in case of shortage in supplies.	{1.00, YES}...	None	10	Right	Nominal	Input
EN3	Numeric	8	2	Q43 - Screening process of communicable disease epidemics.آ	{1.00, YES}...	None	10	Right	Nominal	Input
EN4	Numeric	8	2	Q43 - Develop care plans of communicable disease epidemics.آ	{1.00, YES}...	None	10	Right	Nominal	Input
EN5	Numeric	8	2	Q43 - آ Develop palliative care plans of communicable disease epidemics cases and their families.	{1.00, YES}...	None	10	Right	Nominal	Input
EN6	Numeric	8	2	Q43 - Patient assessment and reassessment priorities	{1.00, YES}...	None	10	Right	Nominal	Input
EN7	Numeric	8	2	Q43 - Develop /provide patient information sheets, and communication pathwayآ	{1.00, YES}...	None	10	Right	Nominal	Input
EN8	Numeric	8	2	Q43 - آ The principles of Crisis Standards of Care (CSC).	{1.00, YES}...	None	10	Right	Nominal	Input
EN9	Numeric	8	2	Q43 - Proactive planning, in which leaders anticipate and take steps to address worst-case scenarios, is the first link	{1.00, YES}...	None	10	Right	Nominal	Input

## Sheet: Sheet4
EN1	EN1	EN1	EN1	EN1				EN9	EN8	EN8	EN6	EN5	EN4	EN3	EN2	EN1							EN1	EN1	EN1	EN1	EN1	EN1	EN1	EN1	EN1	EN1	EN1	EN1	EN1	EN1	EN1	EN1	EN1	EN1	EN1	EN1	EN1	EN1	EN1	EN1	EN1	EN1	EN1
								1	1	1	1	1	1	1	1	1
								1	1	1	1	1	1	1	1	1
								1	1	1	1	1	1	1	1	1
								1	1	1	1	1	1	1	1	1
								1	1	1	1	1	1	1	1	1
								1	1	1	1	1	1	1	1	1
								1	1	1	1	1	1	1	1	1
								1	1	1	1	1	1	1	1	1
								1	1	1	1	1	1	1	1	1
								1	1	1	1	1	1	1	1	1
								1	1	1	1	1	1	2	1	1
								1	1	1	1	1	1	2	1	1
								1	1	1	1	1	1	2	1	1
								1	1	1	1	1	1	2	1	1
								1	1	1	1	1	1	2	1	1
								1	1	1	1	1	1	2	1	1
								1	1	1	1	1	1	2	1	1
								1	1	1	1	1	1	2	1	1
								1	1	1	2	1	1	2	1	1
								1	1	1	2	1	1	2	1	1
								1	1	1	2	1	1	2	1	1
								1	1	1	2	1	1	2	1	1
								1	1	1	2	1	1	2	1	1
								1	1	1	2	1	1	2	1	1
								1	1	1	2	1	1	2	1	1
								1	1	1	2	1	1	2	1	2
								1	1	1	2	1	1	2	1	2
								1	1	1	2	1	1	2	1	2
								1	1	1	2	1	1	2	1	2
								1	1	1	2	1	1	2	1	2
								1	1	1	2	1	1	2	1	2
								1	1	1	2	1	1	2	1	2
								1	1	1	2	1	1	2	1	2
								1	1	1	2	1	1	2	1	2
								1	1	1	2	1	1	2	1	2
								1	1	1	2	1	1	2	1	2
								2	1	1	2	1	1	2	1	2
								2	1	1	2	1	1	2	1	2
								2	1	2	2	1	1	2	1	2
								2	1	2	2	1	1	2	1	2
								2	1	2	2	1	2	2	1	2
								2	1	2	2	1	2	2	1	2
								2	1	2	2	1	2	2	1	2
								2	1	2	2	2	2	2	1	2
								2	1	2	2	2	2	2	1	2
								2	1	2	2	2	2	2	1	2
								2	1	2	2	2	2	2	1	2
								2	1	2	2	2	2	2	1	2
								2	1	2	2	2	2	2	1	2
								2	1	2	2	2	2	2	1	2
								2	1	2	2	2	2	2	1	2
								2	1	2	2	2	2	2	1	2
								2	1	2	2	2	2	2	1	2
								2	1	2	2	2	2	2	1	2
								2	1	2	2	2	2	2	1	2
								2	1	2	2	2	2	2	1	2
								2	1	2	2	2	2	2	1	2
								2	2	2	2	2	2	2	1	2
								2	2	2	2	2	2	2	1	2
								2	2	2	2	2	2	2	1	2
								2	2	2	2	2	2	2	1	2
								2	2	2	2	2	2	2	1	2
								2	2	2	2	2	2	2	1	2
								2	2	2	2	2	2	2	1	2
								2	2	2	2	2	2	2	1	2
								2	2	2	2	2	2	2	2	2
								2	2	2	2	2	2	2	2	2
								2	2	2	2	2	2	2	2	2
								2	2	2	2	2	2	2	2	2
								2	2	2	2	2	2	2	2	2
								2	2	2	2	2	2	2	2	2
								2	2	2	2	2	2	2	2	2
								2	2	2	2	2	2	2	2	2
								2	2	2	2	2	2	2	2	2
								2	2	2	2	2	2	2	2	2
								2	2	2	2	2	2	2	2	2
								2	2	2	2	2	2	2	2	2
								2	2	2	2	2	2	2	2	2
								2	2	2	2	2	2	2	2	2
								2	2	2	2	2	2	2	2	2
								2	2	2	2	2	2	2	2	2
								2	2	2	2	2	2	2	2	2
								2	2	2	2	2	2	2	2	2
								2	2	2	2	2	2	2	2	2
								2	2	2	2	2	2	2	2	2
								2	2	2	2	2	2	2	2	2
								2	2	2	2	2	2	2	2	2
								2	2	2	2	2	2	2	2	2
								2	2	2	2	2	2	2	2	2
								2	2	2	2	2	2	2	2	2
								2	2	2	2	2	2	2	2	2
								2	2	2	2	2	2	2	2	2
								2	2	2	2	2	2	2	2	2
								2	2	2	2	2	2	2	2	2
								2	2	2	2	2	2	2	2	2
								2	2	2	2	2	2	2	2	2
								2	2	2	2	2	2	2	2	2
								2	2	2	2	2	2	2	2	2
								2	2	2	2	2	2	2	2	2
								2	2	2	2	2	2	2	2	2
								2	2	2	2	2	2	2	2	2
								2	2	2	2	2	2	2	2	2
								2	2	2	2	2	2	2	2	2
								2	2	2	2	2	2	2	2	2
								2	2	2	2	2	2	2	2	2
								2	2	2	2	2	2	2	2	2
								2	2	2	2	2	2	2	2	2
								2	2	2	2	2	2	2	2	2
								2	2	2	2	2	2	2	2	2
								2	2	2	2	2	2	2	2	2
								2	2	2	2	2	2	2	2	2
								2	2	2	2	2	2	2	2	2
								2	2	2	2	2	2	2	2	2
								2	2	2	2	2	2	2	2	2
								2	2	2	2	2	2	2	2	2
								2	2	2	2	2	2	2	2	2
								2	2	2	2	2	2	2	2	2
								2	2	2	2	2	2	2	2	2
								2	2	2	2	2	2	2	2	2
								2	2	2	2	2	2	2	2	2
								2	2	2	2	2	2	2	2	2
								2	2	2	2	2	2	2	2	2
								2	2	2	2	2	2	2	2	2
								2	2	2	2	2	2	2	2	2
								2	2	2	2	2	2	2	2	2
								2	2	2	2	2	2	2	2	2
								2	2	2	2	2	2	2	2	2
								2	2	2	2	2	2	2	2	2
								2	2	2	2	2	2	2	2	2
								2	2	2	2	2	2	2	2	2
								2	2	2	2	2	2	2	2	2
								2	2	2	2	2	2	2	2	2
								2	2	2	2	2	2	2	2	2
								2	2	2	2	2	2	2	2	2
								2	2	2	2	2	2	2	2	2
								2	2	2	2	2	2	2	2	2
								2	2	2	2	2	2	2	2	2
								2	2	2	2	2	2	2	2	2
								2	2	2	2	2	2	2	2	2
								2	2	2	2	2	2	2	2	2
								2	2	2	2	2	2	2	2	2
								2	2	2	2	2	2	2	2	2
								2	2	2	2	2	2	2	2	2
								2	2	2	2	2	2	2	2	2
								2	2	2	2	2	2	2	2	2
								2	2	2	2	2	2	2	2	2
								2	2	2	2	2	2	2	2	2
								2	2	2	2	2	2	2	2	2
								2	2	2	2	2	2	2	2	2
								2	2	2	2	2	2	2	2	2
								2	2	2	2	2	2	2	2	2
								2	2	2	2	2	2	2	2	2
								2	2	2	2	2	2	2	2	2
								2	2	2	2	2	2	2	2	2
								2	2	2	2	2	2	2	2	2
								2	2	2	2	2	2	2	2	2
								2	2	2	2	2	2	2	2	2
								2	2	2	2	2	2	2	2	2
								2	2	2	2	2	2	2	2	2
								2	2	2	2	2	2	2	2	2
								2	2	2	2	2	2	2	2	2
								2	2	2	2	2	2	2	2	2
								2	2	2	2	2	2	2	2	2
								2	2	2	2	2	2	2	2	2
								2	2	2	2	2	2	2	2	2
								2	2	2	2	2	2	2	2	2
								2	2	2	2	2	2	2	2	2
								2	2	2	2	2	2	2	2	2
								2	2	2	2	2	2	2	2	2
								2	2	2	2	2	2	2	2	2
								2	2	2	2	2	2	2	2	2
								2	2	2	2	2	2	2	2	2
								2	2	2	2	2	2	2	2	2
								2	2	2	2	2	2	2	2	2
								2	2	2	2	2	2	2	2	2
								2	2	2	2	2	2	2	2	2
								2	2	2	2	2	2	2	2	2
								2	2	2	2	2	2	2	2	2
								2	2	2	2	2	2	2	2	2
								2	2	2	2	2	2	2	2	2
								2	2	2	2	2	2	2	2	2
								2	2	2	2	2	2	2	2	2
								2	2	2	2	2	2	2	2	2
								2	2	2	2	2	2	2	2	2
								2	2	2	2	2	2	2	2	2
								2	2	2	2	2	2	2	2	2
[truncated: 5,000 more columns]
